# Supplementary material for: Transcriptomic profiling of 39 commonly-used neuroblastoma cell lines
Source: Sci Data. 2017 Mar 28;4:170033. doi: 10.1038/sdata.2017.33 (PMC5369315; doi:10.1038/sdata.2017.33)
Supplement: Supplementary file 1 [file sdata201733-isa1.zip]

Archive with 3 entries (3 files):
- i_Investigation.txt
- s_study_Maris.txt
- a_assay_Maris.txt
