# Supplementary material for: Transcriptomic profiling of 39 commonly-used neuroblastoma cell lines
Source: Sci Data. 2017 Mar 28;4:170033. doi: 10.1038/sdata.2017.33 (PMC5369315; doi:10.1038/sdata.2017.33)
Supplement: Supplementary file 1 [file sdata201733-isa1.zip › i_Investigation.txt]

# Investigation File generated for Scientific Data with Investigation File Authoring Tool version 0.1.0 on 22/02/2017 - This metadata file is CC0
ONTOLOGY SOURCE REFERENCE
Term Source Name	NCBITAXON	UBERON	BTO	OBI	CLO	ERO
Term Source File	http://data.bioontology.org/ontologies/NCBITAXON	http://data.bioontology.org/ontologies/UBERON	http://data.bioontology.org/ontologies/BTO	http://data.bioontology.org/ontologies/OBI	http://data.bioontology.org/ontologies/CLO	http://data.bioontology.org/ontologies/ERO
Term Source Version	2016AA	releases/2014-06-15	unknown	2014-08-18	2.1.83	2013-08-02
Term Source Description	National Center for Biotechnology Information (NCBI) Organismal Classification	Uber Anatomy Ontology	BRENDA Tissue and Enzyme Source Ontology	Ontology for Biomedical Investigations	Cell Line Ontology	Eagle-I Research Resource Ontology
INVESTIGATION
Investigation Identifier
Investigation Title
Investigation Description
Investigation Submission Date
Investigation Public Release Date
INVESTIGATION PUBLICATIONS
Investigation PubMed ID
Investigation Publication DOI
Investigation Publication Author List
Investigation Publication Title
Investigation Publication Status
Investigation Publication Status Term Accession Number
Investigation Publication Status Term Source REF
INVESTIGATION CONTACTS
Investigation Person Last Name
Investigation Person Mid Initials
Investigation Person First Name
Investigation Person Address
Investigation Person Phone
Investigation Person Fax
Investigation Person Email
Investigation Person Affiliation
Investigation Person Roles
Investigation Person Roles Term Accession Number
Investigation Person Roles Term Source REF
STUDY
Study Identifier	10.1038/sdata.2017.33
Study Title	Transcriptomic profiling of 39 commonly-used neuroblastoma cell lines
Study Submission Date	23/11/2016
Study Public Release Date	28/03/2017
Study Description	http://www.nature.com/articles/sdata201733#abstract
Study File Name	s_study_Maris.txt
Comment[Subject Keywords]	//;//;///;//
Comment[Manuscript Licence]	CC BY-4.0
Comment[Experimental Metadata Licence]	CC0
Comment[Supplementary Information File Name]	
Comment[Supplementary Information File Type]	x-zip-compressed
Comment[Supplementary Information File URL]	http://www.nature.com/articles/sdata201733#supplementary-information
Comment[Data Repository]	Gene Expression Omnibus;Gene Expression Omnibus
Comment[Data Record Accession]	GSE89413;GSE89968
Comment[Data Record URI]	https://www.ncbi.nlm.nih.gov/gds/?term=GSE89413;https://www.ncbi.nlm.nih.gov/gds/?term=GSE89968
STUDY DESIGN DESCRIPTORS
Study Design Type	cell type comparison design
Study Design Type Term Accession Number	OBI:0001411
Study Design Type Term Source REF	OBI
STUDY PUBLICATIONS
Study PubMed ID
Study Publication DOI
Study Publication Author List
Study Publication Title
Study Publication Status
Study Publication Status Term Accession Number
Study Publication Status Term Source REF
STUDY FACTORS
Study Factor Name	cell line
Study Factor Type	cell line
Study Factor Type Term Accession Number	CLO:0000031
Study Factor Type Term Source REF	CLO
STUDY ASSAYS
Study Assay Measurement Type	transcription profiling assay
Study Assay Measurement Type Term Accession Number	OBI:0000424
Study Assay Measurement Type Term Source REF	OBI
Study Assay Technology Type	RNA sequencing
Study Assay Technology Type Term Accession Number	OBI:0001177
Study Assay Technology Type Term Source REF	OBI
Study Assay Technology Platform	""
Study Assay File Name	a_assay_Maris.txt
STUDY PROTOCOLS
Study Protocol Name	Cell lines and culturing	DNA extraction and STR profiling	RNA extraction	Library preparation and RNA sequencing	Sequencing Quality Control	Alignment and generation of counts	Generation of FPKM	Differential Expression Analyses
Study Protocol Type	cell culture	DNA extraction	RNA extraction	RNA sequencing	quality control	sequence alignment objective	data transformation	differential expression analysis data transformation
Study Protocol Type Term Accession Number	OBI:0001876	OBI:0000257	OBI:0666666	OBI:0001177	ERO:0001219	ERO:0100032	OBI:0200000	OBI:0000650
Study Protocol Type Term Source REF	OBI	OBI	OBI	OBI	ERO	ERO	OBI	OBI
Study Protocol Description								
Study Protocol URI	""	""	""	""	""	""	""	""
Study Protocol Version								
Study Protocol Parameters Name	""	""	""	""	""	""	""	""
Study Protocol Parameters Name Term Accession Number	""	""	""	""	""	""	""	""
Study Protocol Parameters Name Term Source REF	""	""	""	""	""	""	""	""
Study Protocol Components Name	""	""	""	""	""	""	""	""
Study Protocol Components Type	""	""	""	""	""	""	""	""
Study Protocol Components Type Term Accession Number	""	""	""	""	""	""	""	""
Study Protocol Components Type Term Source REF	""	""	""	""	""	""	""	""
STUDY CONTACTS
Study Person Last Name	Harenza	Diamond	Adams	Song	Davidson	Hart	Dent	Fortina	Reynolds	Maris
Study Person First Name	Jo Lynne	Maura A.	Rebecca N.	Michael M.	Heather L.	Lori S.	Maiah H.	Paolo	C. Patrick	John M.
Study Person Mid Initials										
Study Person Email	""	""	""	""	""	""	""	""	""	maris@email.chop.edu
Study Person Phone										
Study Person Fax										
Study Person Address										
Study Person Affiliation	Division of Oncology and Center for Childhood Cancer Research, Children’s Hospital of Philadelphia, Philadelphia, Pennsylvania 19104, USA	Division of Oncology and Center for Childhood Cancer Research, Children’s Hospital of Philadelphia, Philadelphia, Pennsylvania 19104, USA	Cancer Genomics and Bioinformatics Laboratory, Sidney Kimmel Cancer Center, Philadelphia, Pennsylvania 19107, USA	Cancer Center, Texas Tech University Health Sciences Center School of Medicine, Lubbock, Texas 79430, USA	Cancer Center, Texas Tech University Health Sciences Center School of Medicine, Lubbock, Texas 79430, USA	Division of Oncology and Center for Childhood Cancer Research, Children’s Hospital of Philadelphia, Philadelphia, Pennsylvania 19104, USA	Division of Oncology and Center for Childhood Cancer Research, Children’s Hospital of Philadelphia, Philadelphia, Pennsylvania 19104, USA	Cancer Genomics and Bioinformatics Laboratory, Sidney Kimmel Cancer Center, Philadelphia, Pennsylvania 19107, USA	Cancer Center, Texas Tech University Health Sciences Center School of Medicine, Lubbock, Texas 79430, USA	Division of Oncology and Center for Childhood Cancer Research, Children’s Hospital of Philadelphia, Philadelphia, Pennsylvania 19104, USA
Study Person Roles										
Study Person Roles Term Accession Number										
Study Person Roles Term Source REF										
Comment[Study Person ORCID]	0000-0003-2171-3627									
Comment[Funder]										
Comment[FundRef ID]										
Comment[Funder Term Source REF]										
Comment[Grant Identifier]										
