# Supplementary material for: Transcriptomic profiling of 39 commonly-used neuroblastoma cell lines
Source: Sci Data. 2017 Mar 28;4:170033. doi: 10.1038/sdata.2017.33 (PMC5369315; doi:10.1038/sdata.2017.33)
Supplement: Supplementary file 1 [file sdata201733-isa1.zip › s_study_Maris.txt]

Source Name	Characteristics[organism]	Term Source REF	Term Accession Number	Characteristics[organism part]	Term Source REF	Term Accession Number	Characteristics[cell line]	Term Source REF	Term Accession Number	Protocol REF	Sample Name	Material Type	Term Source REF	Term Accession Number	Factor Value[cell line]
Childrens Hospital of Philadelphia cell line bank	Homo sapiens	NCBITAXON					neuroblastoma cell line	BTO	BTO:0000932	Cell lines and culturing	CHP134	cell line	CLO	CLO:0000031	CHP-134 cell line
Childrens Hospital of Philadelphia cell line bank	Homo sapiens	NCBITAXON					neuroblastoma cell line	BTO	BTO:0000932	Cell lines and culturing	CHP212	cell line	CLO	CLO:0000031	CHP-212 cell line
Childrens Oncology Group Cell Culture and Xenograft Repository at Texas Tech University Health Sciences Center	Homo sapiens	NCBITAXON					neuroblastoma cell line	BTO	BTO:0000932	Cell lines and culturing	COGN415	cell line	CLO	CLO:0000031	COG-N-415 cell line
Childrens Oncology Group Cell Culture and Xenograft Repository at Texas Tech University Health Sciences Center	Homo sapiens	NCBITAXON					neuroblastoma cell line	BTO	BTO:0000932	Cell lines and culturing	COGN440	cell line	CLO	CLO:0000031	COG-N-440 cell line
Childrens Oncology Group Cell Culture and Xenograft Repository at Texas Tech University Health Sciences Center	Homo sapiens	NCBITAXON					neuroblastoma cell line	BTO	BTO:0000932	Cell lines and culturing	COGN453	cell line	CLO	CLO:0000031	COG-N-453 cell line
Childrens Oncology Group Cell Culture and Xenograft Repository at Texas Tech University Health Sciences Center	Homo sapiens	NCBITAXON					neuroblastoma cell line	BTO	BTO:0000932	Cell lines and culturing	COGN471	cell line	CLO	CLO:0000031	COG-N-471nb cell line
Childrens Oncology Group Cell Culture and Xenograft Repository at Texas Tech University Health Sciences Center	Homo sapiens	NCBITAXON					neuroblastoma cell line	BTO	BTO:0000932	Cell lines and culturing	COGN496	cell line	CLO	CLO:0000031	COG-N-496 cell line
Childrens Oncology Group Cell Culture and Xenograft Repository at Texas Tech University Health Sciences Center	Homo sapiens	NCBITAXON					neuroblastoma cell line	BTO	BTO:0000932	Cell lines and culturing	COGN519	cell line	CLO	CLO:0000031	COG-N-519 cell line
Childrens Oncology Group Cell Culture and Xenograft Repository at Texas Tech University Health Sciences Center	Homo sapiens	NCBITAXON					neuroblastoma cell line	BTO	BTO:0000932	Cell lines and culturing	COGN534	cell line	CLO	CLO:0000031	COG-N-534 cell line
Childrens Oncology Group Cell Culture and Xenograft Repository at Texas Tech University Health Sciences Center	Homo sapiens	NCBITAXON					neuroblastoma cell line	BTO	BTO:0000932	Cell lines and culturing	COGN549	cell line	CLO	CLO:0000031	COG-N-549 cell line
Childrens Oncology Group Cell Culture and Xenograft Repository at Texas Tech University Health Sciences Center	Homo sapiens	NCBITAXON					neuroblastoma cell line	BTO	BTO:0000932	Cell lines and culturing	COGN557	cell line	CLO	CLO:0000031	COG-N-557nb cell line
Childrens Oncology Group Cell Culture and Xenograft Repository at Texas Tech University Health Sciences Center	Homo sapiens	NCBITAXON					neuroblastoma cell line	BTO	BTO:0000932	Cell lines and culturing	COGN561	cell line	CLO	CLO:0000031	COG-N-561 cell line
Childrens Oncology Group Cell Culture and Xenograft Repository at Texas Tech University Health Sciences Center	Homo sapiens	NCBITAXON					neuroblastoma cell line	BTO	BTO:0000932	Cell lines and culturing	COGN573	cell line	CLO	CLO:0000031	COG-N-573 cell line
Childrens Oncology Group Cell Culture and Xenograft Repository at Texas Tech University Health Sciences Center	Homo sapiens	NCBITAXON					neuroblastoma cell line	BTO	BTO:0000932	Cell lines and culturing	FELIX	cell line	CLO	CLO:0000031	Felix cell line
Childrens Oncology Group Cell Culture and Xenograft Repository at Texas Tech University Health Sciences Center	Homo sapiens	NCBITAXON					neuroblastoma cell line	BTO	BTO:0000932	Cell lines and culturing	IMR05	cell line	CLO	CLO:0000031	IMR-05 cell line
American Type Culture Collection	Homo sapiens	NCBITAXON					neuroblastoma cell line	BTO	BTO:0000932	Cell lines and culturing	IMR32	cell line	CLO	CLO:0000031	IMR-32 cell line
Sigma-Aldrich	Homo sapiens	NCBITAXON					neuroblastoma cell line	BTO	BTO:0000932	Cell lines and culturing	KELLY	cell line	CLO	CLO:0000031	KELLY cell line
Childrens Oncology Group Cell Culture and Xenograft Repository at Texas Tech University Health Sciences Center	Homo sapiens	NCBITAXON					neuroblastoma cell line	BTO	BTO:0000932	Cell lines and culturing	LAN5	cell line	CLO	CLO:0000031	LA-N-5 cell line
Childrens Oncology Group Cell Culture and Xenograft Repository at Texas Tech University Health Sciences Center	Homo sapiens	NCBITAXON					neuroblastoma cell line	BTO	BTO:0000932	Cell lines and culturing	LAN6	cell line	CLO	CLO:0000031	LA-N-6 cell line
Childrens Oncology Group Cell Culture and Xenograft Repository at Texas Tech University Health Sciences Center	Homo sapiens	NCBITAXON					neuroblastoma cell line	BTO	BTO:0000932	Cell lines and culturing	NB1	cell line	CLO	CLO:0000031	NB-1 cell line
Childrens Oncology Group Cell Culture and Xenograft Repository at Texas Tech University Health Sciences Center	Homo sapiens	NCBITAXON					neuroblastoma cell line	BTO	BTO:0000932	Cell lines and culturing	NB16	cell line	CLO	CLO:0000031	NB-16 cell line
Childrens Oncology Group Cell Culture and Xenograft Repository at Texas Tech University Health Sciences Center	Homo sapiens	NCBITAXON					neuroblastoma cell line	BTO	BTO:0000932	Cell lines and culturing	NB1643	cell line	CLO	CLO:0000031	NB-1643 cell line
Childrens Oncology Group Cell Culture and Xenograft Repository at Texas Tech University Health Sciences Center	Homo sapiens	NCBITAXON					neuroblastoma cell line	BTO	BTO:0000932	Cell lines and culturing	NB1691	cell line	CLO	CLO:0000031	NB-1691 cell line
Childrens Oncology Group Cell Culture and Xenograft Repository at Texas Tech University Health Sciences Center	Homo sapiens	NCBITAXON					neuroblastoma cell line	BTO	BTO:0000932	Cell lines and culturing	NB69	cell line	CLO	CLO:0000031	NB-69 cell line
Childrens Oncology Group Cell Culture and Xenograft Repository at Texas Tech University Health Sciences Center	Homo sapiens	NCBITAXON					neuroblastoma cell line	BTO	BTO:0000932	Cell lines and culturing	NBEBC1	cell line	CLO	CLO:0000031	NB-EBc1 cell line
Childrens Oncology Group Cell Culture and Xenograft Repository at Texas Tech University Health Sciences Center	Homo sapiens	NCBITAXON					neuroblastoma cell line	BTO	BTO:0000932	Cell lines and culturing	NBSD	cell line	CLO	CLO:0000031	NB-SD cell line
Childrens Oncology Group Cell Culture and Xenograft Repository at Texas Tech University Health Sciences Center	Homo sapiens	NCBITAXON					neuroblastoma cell line	BTO	BTO:0000932	Cell lines and culturing	NBLS	cell line	CLO	CLO:0000031	NBL-S cell line
Childrens Oncology Group Cell Culture and Xenograft Repository at Texas Tech University Health Sciences Center	Homo sapiens	NCBITAXON					neuroblastoma cell line	BTO	BTO:0000932	Cell lines and culturing	NGP	cell line	CLO	CLO:0000031	NGP cell line
Childrens Oncology Group Cell Culture and Xenograft Repository at Texas Tech University Health Sciences Center	Homo sapiens	NCBITAXON					neuroblastoma cell line	BTO	BTO:0000932	Cell lines and culturing	NLF	cell line	CLO	CLO:0000031	NLFcell line
Childrens Oncology Group Cell Culture and Xenograft Repository at Texas Tech University Health Sciences Center	Homo sapiens	NCBITAXON					neuroblastoma cell line	BTO	BTO:0000932	Cell lines and culturing	NMB	cell line	CLO	CLO:0000031	NMB cell line
American Type Culture Collection	Homo sapiens	NCBITAXON					epithelial cell line	BTO	BTO:0001120	Cell lines and culturing	RPE1	cell line	CLO	CLO:0000031	RPE-1 cell line
American Type Culture Collection	Homo sapiens	NCBITAXON					neuroblastoma cell line	BTO	BTO:0000932	Cell lines and culturing	SHSY5Y	cell line	CLO	CLO:0000031	SH-SY5Y cell line
American Type Culture Collection	Homo sapiens	NCBITAXON					neuroblastoma cell line	BTO	BTO:0000932	Cell lines and culturing	SKNAS	cell line	CLO	CLO:0000031	SK-N-AS cell line
American Type Culture Collection	Homo sapiens	NCBITAXON					neuroblastoma cell line	BTO	BTO:0000932	Cell lines and culturing	SKNBE2	cell line	CLO	CLO:0000031	SK-N-BE(2) cell line
American Type Culture Collection	Homo sapiens	NCBITAXON					neuroblastoma cell line	BTO	BTO:0000932	Cell lines and culturing	SKNBE2C	cell line	CLO	CLO:0000031	SK-N-BE(2)-C cell line
American Type Culture Collection	Homo sapiens	NCBITAXON					neuroblastoma cell line	BTO	BTO:0000932	Cell lines and culturing	SKNDZ	cell line	CLO	CLO:0000031	SK-N-DZ cell line
American Type Culture Collection	Homo sapiens	NCBITAXON					neuroblastoma cell line	BTO	BTO:0000932	Cell lines and culturing	SKNFI	cell line	CLO	CLO:0000031	SK-N-FI cell line
American Type Culture Collection	Homo sapiens	NCBITAXON					neuroblastoma cell line	BTO	BTO:0000932	Cell lines and culturing	SKNSH	cell line	CLO	CLO:0000031	SK-N-SH cell line
Childrens Oncology Group Cell Culture and Xenograft Repository at Texas Tech University Health Sciences Center	Homo sapiens	NCBITAXON					neuroblastoma cell line	BTO	BTO:0000932	Cell lines and culturing	SMSKAN	cell line	CLO	CLO:0000031	SMS-KAN cell line
Childrens Oncology Group Cell Culture and Xenograft Repository at Texas Tech University Health Sciences Center	Homo sapiens	NCBITAXON					neuroblastoma cell line	BTO	BTO:0000932	Cell lines and culturing	SMSSAN	cell line	CLO	CLO:0000031	SMS-SAN cell line
Clontech Laboratories	Homo sapiens	NCBITAXON		embryonic brain	UBERON	UBERON:6001060				RNA extraction	HU-FETAL-BRAIN	total RNA extract	OBI	OBI:0000895	Human Fetal Brain
