# Supplementary material for: Transcriptomic profiling of 39 commonly-used neuroblastoma cell lines
Source: Sci Data. 2017 Mar 28;4:170033. doi: 10.1038/sdata.2017.33 (PMC5369315; doi:10.1038/sdata.2017.33)
Supplement: Supplementary file 1 [file sdata201733-isa1.zip › a_assay_Maris.txt]

Sample Name	Protocol REF	Protocol REF	Protocol REF	Protocol REF	Assay Name	Raw Data File	Comment[Data Repository]	Comment[Data Record Accession]	Comment[Data Record URI]	Protocol REF	Protocol REF	Protocol REF	Derived Data File	Comment[Data Repository]	Comment[Data Record Accession]	Comment[Data Record URI]	Factor Value[cell line]
CHP134	DNA extraction and STR profiling	RNA extraction	Library preparation and RNA sequencing	Sequencing Quality Control	CHP134	GSM2371222	Gene Expression Omnibus	GSE89413	https://www.ncbi.nlm.nih.gov/gds/?term=GSE89413	Alignment and generation of counts	Generation of FPKM	Differential Expression Analyses	GSE89413_2016-10-30-NBL-cell-line-STAR-fpkm.txt.gz	Gene Expression Omnibus	GSE89968	https://www.ncbi.nlm.nih.gov/gds/?term=GSE89968	CHP-134 cell line
CHP212	DNA extraction and STR profiling	RNA extraction	Library preparation and RNA sequencing	Sequencing Quality Control	CHP212	GSM2371223	Gene Expression Omnibus	GSE89413	https://www.ncbi.nlm.nih.gov/gds/?term=GSE89413	Alignment and generation of counts	Generation of FPKM	Differential Expression Analyses	GSE89413_2016-10-30-NBL-cell-line-STAR-fpkm.txt.gz	Gene Expression Omnibus	GSE89968	https://www.ncbi.nlm.nih.gov/gds/?term=GSE89968	CHP-212 cell line
COGN415	DNA extraction and STR profiling	RNA extraction	Library preparation and RNA sequencing	Sequencing Quality Control	COGN415	GSM2371224	Gene Expression Omnibus	GSE89413	https://www.ncbi.nlm.nih.gov/gds/?term=GSE89413	Alignment and generation of counts	Generation of FPKM	Differential Expression Analyses	GSE89413_2016-10-30-NBL-cell-line-STAR-fpkm.txt.gz	Gene Expression Omnibus	GSE89968	https://www.ncbi.nlm.nih.gov/gds/?term=GSE89968	COG-N-415 cell line
COGN440	DNA extraction and STR profiling	RNA extraction	Library preparation and RNA sequencing	Sequencing Quality Control	COGN440	GSM2371225	Gene Expression Omnibus	GSE89413	https://www.ncbi.nlm.nih.gov/gds/?term=GSE89413	Alignment and generation of counts	Generation of FPKM	Differential Expression Analyses	GSE89413_2016-10-30-NBL-cell-line-STAR-fpkm.txt.gz	Gene Expression Omnibus	GSE89968	https://www.ncbi.nlm.nih.gov/gds/?term=GSE89968	COG-N-440 cell line
COGN453	DNA extraction and STR profiling	RNA extraction	Library preparation and RNA sequencing	Sequencing Quality Control	COGN453	GSM2371226	Gene Expression Omnibus	GSE89413	https://www.ncbi.nlm.nih.gov/gds/?term=GSE89413	Alignment and generation of counts	Generation of FPKM	Differential Expression Analyses	GSE89413_2016-10-30-NBL-cell-line-STAR-fpkm.txt.gz	Gene Expression Omnibus	GSE89968	https://www.ncbi.nlm.nih.gov/gds/?term=GSE89968	COG-N-453 cell line
COGN471	DNA extraction and STR profiling	RNA extraction	Library preparation and RNA sequencing	Sequencing Quality Control	COGN471	GSM2371227	Gene Expression Omnibus	GSE89413	https://www.ncbi.nlm.nih.gov/gds/?term=GSE89413	Alignment and generation of counts	Generation of FPKM	Differential Expression Analyses	GSE89413_2016-10-30-NBL-cell-line-STAR-fpkm.txt.gz	Gene Expression Omnibus	GSE89968	https://www.ncbi.nlm.nih.gov/gds/?term=GSE89968	COG-N-471nb cell line
COGN496	DNA extraction and STR profiling	RNA extraction	Library preparation and RNA sequencing	Sequencing Quality Control	COGN496	GSM2371228	Gene Expression Omnibus	GSE89413	https://www.ncbi.nlm.nih.gov/gds/?term=GSE89413	Alignment and generation of counts	Generation of FPKM	Differential Expression Analyses	GSE89413_2016-10-30-NBL-cell-line-STAR-fpkm.txt.gz	Gene Expression Omnibus	GSE89968	https://www.ncbi.nlm.nih.gov/gds/?term=GSE89968	COG-N-496 cell line
COGN519	DNA extraction and STR profiling	RNA extraction	Library preparation and RNA sequencing	Sequencing Quality Control	COGN519	GSM2371229	Gene Expression Omnibus	GSE89413	https://www.ncbi.nlm.nih.gov/gds/?term=GSE89413	Alignment and generation of counts	Generation of FPKM	Differential Expression Analyses	GSE89413_2016-10-30-NBL-cell-line-STAR-fpkm.txt.gz	Gene Expression Omnibus	GSE89968	https://www.ncbi.nlm.nih.gov/gds/?term=GSE89968	COG-N-519 cell line
COGN534	DNA extraction and STR profiling	RNA extraction	Library preparation and RNA sequencing	Sequencing Quality Control	COGN534	GSM2371230	Gene Expression Omnibus	GSE89413	https://www.ncbi.nlm.nih.gov/gds/?term=GSE89413	Alignment and generation of counts	Generation of FPKM	Differential Expression Analyses	GSE89413_2016-10-30-NBL-cell-line-STAR-fpkm.txt.gz	Gene Expression Omnibus	GSE89968	https://www.ncbi.nlm.nih.gov/gds/?term=GSE89968	COG-N-534 cell line
COGN549	DNA extraction and STR profiling	RNA extraction	Library preparation and RNA sequencing	Sequencing Quality Control	COGN549	GSM2371231	Gene Expression Omnibus	GSE89413	https://www.ncbi.nlm.nih.gov/gds/?term=GSE89413	Alignment and generation of counts	Generation of FPKM	Differential Expression Analyses	GSE89413_2016-10-30-NBL-cell-line-STAR-fpkm.txt.gz	Gene Expression Omnibus	GSE89968	https://www.ncbi.nlm.nih.gov/gds/?term=GSE89968	COG-N-549 cell line
COGN557	DNA extraction and STR profiling	RNA extraction	Library preparation and RNA sequencing	Sequencing Quality Control	COGN557	GSM2371232	Gene Expression Omnibus	GSE89413	https://www.ncbi.nlm.nih.gov/gds/?term=GSE89413	Alignment and generation of counts	Generation of FPKM	Differential Expression Analyses	GSE89413_2016-10-30-NBL-cell-line-STAR-fpkm.txt.gz	Gene Expression Omnibus	GSE89968	https://www.ncbi.nlm.nih.gov/gds/?term=GSE89968	COG-N-557nb cell line
COGN561	DNA extraction and STR profiling	RNA extraction	Library preparation and RNA sequencing	Sequencing Quality Control	COGN561	GSM2371233	Gene Expression Omnibus	GSE89413	https://www.ncbi.nlm.nih.gov/gds/?term=GSE89413	Alignment and generation of counts	Generation of FPKM	Differential Expression Analyses	GSE89413_2016-10-30-NBL-cell-line-STAR-fpkm.txt.gz	Gene Expression Omnibus	GSE89968	https://www.ncbi.nlm.nih.gov/gds/?term=GSE89968	COG-N-561 cell line
COGN573	DNA extraction and STR profiling	RNA extraction	Library preparation and RNA sequencing	Sequencing Quality Control	COGN573	GSM2371234	Gene Expression Omnibus	GSE89413	https://www.ncbi.nlm.nih.gov/gds/?term=GSE89413	Alignment and generation of counts	Generation of FPKM	Differential Expression Analyses	GSE89413_2016-10-30-NBL-cell-line-STAR-fpkm.txt.gz	Gene Expression Omnibus	GSE89968	https://www.ncbi.nlm.nih.gov/gds/?term=GSE89968	COG-N-573 cell line
FELIX	DNA extraction and STR profiling	RNA extraction	Library preparation and RNA sequencing	Sequencing Quality Control	FELIX	GSM2371235	Gene Expression Omnibus	GSE89413	https://www.ncbi.nlm.nih.gov/gds/?term=GSE89413	Alignment and generation of counts	Generation of FPKM	Differential Expression Analyses	GSE89413_2016-10-30-NBL-cell-line-STAR-fpkm.txt.gz	Gene Expression Omnibus	GSE89968	https://www.ncbi.nlm.nih.gov/gds/?term=GSE89968	Felix cell line
IMR05	DNA extraction and STR profiling	RNA extraction	Library preparation and RNA sequencing	Sequencing Quality Control	IMR05	GSM2371236	Gene Expression Omnibus	GSE89413	https://www.ncbi.nlm.nih.gov/gds/?term=GSE89413	Alignment and generation of counts	Generation of FPKM	Differential Expression Analyses	GSE89413_2016-10-30-NBL-cell-line-STAR-fpkm.txt.gz	Gene Expression Omnibus	GSE89968	https://www.ncbi.nlm.nih.gov/gds/?term=GSE89968	IMR-05 cell line
IMR32	DNA extraction and STR profiling	RNA extraction	Library preparation and RNA sequencing	Sequencing Quality Control	IMR32	GSM2371237	Gene Expression Omnibus	GSE89413	https://www.ncbi.nlm.nih.gov/gds/?term=GSE89413	Alignment and generation of counts	Generation of FPKM	Differential Expression Analyses	GSE89413_2016-10-30-NBL-cell-line-STAR-fpkm.txt.gz	Gene Expression Omnibus	GSE89968	https://www.ncbi.nlm.nih.gov/gds/?term=GSE89968	IMR-32 cell line
KELLY	DNA extraction and STR profiling	RNA extraction	Library preparation and RNA sequencing	Sequencing Quality Control	KELLY	GSM2371238	Gene Expression Omnibus	GSE89413	https://www.ncbi.nlm.nih.gov/gds/?term=GSE89413	Alignment and generation of counts	Generation of FPKM	Differential Expression Analyses	GSE89413_2016-10-30-NBL-cell-line-STAR-fpkm.txt.gz	Gene Expression Omnibus	GSE89968	https://www.ncbi.nlm.nih.gov/gds/?term=GSE89968	KELLY cell line
LAN5	DNA extraction and STR profiling	RNA extraction	Library preparation and RNA sequencing	Sequencing Quality Control	LAN5	GSM2371239	Gene Expression Omnibus	GSE89413	https://www.ncbi.nlm.nih.gov/gds/?term=GSE89413	Alignment and generation of counts	Generation of FPKM	Differential Expression Analyses	GSE89413_2016-10-30-NBL-cell-line-STAR-fpkm.txt.gz	Gene Expression Omnibus	GSE89968	https://www.ncbi.nlm.nih.gov/gds/?term=GSE89968	LA-N-5 cell line
LAN6	DNA extraction and STR profiling	RNA extraction	Library preparation and RNA sequencing	Sequencing Quality Control	LAN6	GSM2371240	Gene Expression Omnibus	GSE89413	https://www.ncbi.nlm.nih.gov/gds/?term=GSE89413	Alignment and generation of counts	Generation of FPKM	Differential Expression Analyses	GSE89413_2016-10-30-NBL-cell-line-STAR-fpkm.txt.gz	Gene Expression Omnibus	GSE89968	https://www.ncbi.nlm.nih.gov/gds/?term=GSE89968	LA-N-6 cell line
NB1	DNA extraction and STR profiling	RNA extraction	Library preparation and RNA sequencing	Sequencing Quality Control	NB1	GSM2371241	Gene Expression Omnibus	GSE89413	https://www.ncbi.nlm.nih.gov/gds/?term=GSE89413	Alignment and generation of counts	Generation of FPKM	Differential Expression Analyses	GSE89413_2016-10-30-NBL-cell-line-STAR-fpkm.txt.gz	Gene Expression Omnibus	GSE89968	https://www.ncbi.nlm.nih.gov/gds/?term=GSE89968	NB-1 cell line
NB16	DNA extraction and STR profiling	RNA extraction	Library preparation and RNA sequencing	Sequencing Quality Control	NB16	GSM2371242	Gene Expression Omnibus	GSE89413	https://www.ncbi.nlm.nih.gov/gds/?term=GSE89413	Alignment and generation of counts	Generation of FPKM	Differential Expression Analyses	GSE89413_2016-10-30-NBL-cell-line-STAR-fpkm.txt.gz	Gene Expression Omnibus	GSE89968	https://www.ncbi.nlm.nih.gov/gds/?term=GSE89968	NB-16 cell line
NB1643	DNA extraction and STR profiling	RNA extraction	Library preparation and RNA sequencing	Sequencing Quality Control	NB1643	GSM2371243	Gene Expression Omnibus	GSE89413	https://www.ncbi.nlm.nih.gov/gds/?term=GSE89413	Alignment and generation of counts	Generation of FPKM	Differential Expression Analyses	GSE89413_2016-10-30-NBL-cell-line-STAR-fpkm.txt.gz	Gene Expression Omnibus	GSE89968	https://www.ncbi.nlm.nih.gov/gds/?term=GSE89968	NB-1643 cell line
NB1691	DNA extraction and STR profiling	RNA extraction	Library preparation and RNA sequencing	Sequencing Quality Control	NB1691	GSM2371244	Gene Expression Omnibus	GSE89413	https://www.ncbi.nlm.nih.gov/gds/?term=GSE89413	Alignment and generation of counts	Generation of FPKM	Differential Expression Analyses	GSE89413_2016-10-30-NBL-cell-line-STAR-fpkm.txt.gz	Gene Expression Omnibus	GSE89968	https://www.ncbi.nlm.nih.gov/gds/?term=GSE89968	NB-1691 cell line
NB69	DNA extraction and STR profiling	RNA extraction	Library preparation and RNA sequencing	Sequencing Quality Control	NB69	GSM2371245	Gene Expression Omnibus	GSE89413	https://www.ncbi.nlm.nih.gov/gds/?term=GSE89413	Alignment and generation of counts	Generation of FPKM	Differential Expression Analyses	GSE89413_2016-10-30-NBL-cell-line-STAR-fpkm.txt.gz	Gene Expression Omnibus	GSE89968	https://www.ncbi.nlm.nih.gov/gds/?term=GSE89968	NB-69 cell line
NBEBC1	DNA extraction and STR profiling	RNA extraction	Library preparation and RNA sequencing	Sequencing Quality Control	NBEBC1	GSM2371246	Gene Expression Omnibus	GSE89413	https://www.ncbi.nlm.nih.gov/gds/?term=GSE89413	Alignment and generation of counts	Generation of FPKM	Differential Expression Analyses	GSE89413_2016-10-30-NBL-cell-line-STAR-fpkm.txt.gz	Gene Expression Omnibus	GSE89968	https://www.ncbi.nlm.nih.gov/gds/?term=GSE89968	NB-EBc1 cell line
NBSD	DNA extraction and STR profiling	RNA extraction	Library preparation and RNA sequencing	Sequencing Quality Control	NBSD	GSM2371247	Gene Expression Omnibus	GSE89413	https://www.ncbi.nlm.nih.gov/gds/?term=GSE89413	Alignment and generation of counts	Generation of FPKM	Differential Expression Analyses	GSE89413_2016-10-30-NBL-cell-line-STAR-fpkm.txt.gz	Gene Expression Omnibus	GSE89968	https://www.ncbi.nlm.nih.gov/gds/?term=GSE89968	NB-SD cell line
NBLS	DNA extraction and STR profiling	RNA extraction	Library preparation and RNA sequencing	Sequencing Quality Control	NBLS	GSM2371248	Gene Expression Omnibus	GSE89413	https://www.ncbi.nlm.nih.gov/gds/?term=GSE89413	Alignment and generation of counts	Generation of FPKM	Differential Expression Analyses	GSE89413_2016-10-30-NBL-cell-line-STAR-fpkm.txt.gz	Gene Expression Omnibus	GSE89968	https://www.ncbi.nlm.nih.gov/gds/?term=GSE89968	NBL-S cell line
NGP	DNA extraction and STR profiling	RNA extraction	Library preparation and RNA sequencing	Sequencing Quality Control	NGP	GSM2371249	Gene Expression Omnibus	GSE89413	https://www.ncbi.nlm.nih.gov/gds/?term=GSE89413	Alignment and generation of counts	Generation of FPKM	Differential Expression Analyses	GSE89413_2016-10-30-NBL-cell-line-STAR-fpkm.txt.gz	Gene Expression Omnibus	GSE89968	https://www.ncbi.nlm.nih.gov/gds/?term=GSE89968	NGP cell line
NLF	DNA extraction and STR profiling	RNA extraction	Library preparation and RNA sequencing	Sequencing Quality Control	NLF	GSM2371250	Gene Expression Omnibus	GSE89413	https://www.ncbi.nlm.nih.gov/gds/?term=GSE89413	Alignment and generation of counts	Generation of FPKM	Differential Expression Analyses	GSE89413_2016-10-30-NBL-cell-line-STAR-fpkm.txt.gz	Gene Expression Omnibus	GSE89968	https://www.ncbi.nlm.nih.gov/gds/?term=GSE89968	NLFcell line
NMB	DNA extraction and STR profiling	RNA extraction	Library preparation and RNA sequencing	Sequencing Quality Control	NMB	GSM2371251	Gene Expression Omnibus	GSE89413	https://www.ncbi.nlm.nih.gov/gds/?term=GSE89413	Alignment and generation of counts	Generation of FPKM	Differential Expression Analyses	GSE89413_2016-10-30-NBL-cell-line-STAR-fpkm.txt.gz	Gene Expression Omnibus	GSE89968	https://www.ncbi.nlm.nih.gov/gds/?term=GSE89968	NMB cell line
RPE1	DNA extraction and STR profiling	RNA extraction	Library preparation and RNA sequencing	Sequencing Quality Control	RPE1	GSM2371252	Gene Expression Omnibus	GSE89413	https://www.ncbi.nlm.nih.gov/gds/?term=GSE89413	Alignment and generation of counts	Generation of FPKM	Differential Expression Analyses	GSE89413_2016-10-30-NBL-cell-line-STAR-fpkm.txt.gz	Gene Expression Omnibus	GSE89968	https://www.ncbi.nlm.nih.gov/gds/?term=GSE89968	RPE-1 cell line
SHSY5Y	DNA extraction and STR profiling	RNA extraction	Library preparation and RNA sequencing	Sequencing Quality Control	SHSY5Y	GSM2371253	Gene Expression Omnibus	GSE89413	https://www.ncbi.nlm.nih.gov/gds/?term=GSE89413	Alignment and generation of counts	Generation of FPKM	Differential Expression Analyses	GSE89413_2016-10-30-NBL-cell-line-STAR-fpkm.txt.gz	Gene Expression Omnibus	GSE89968	https://www.ncbi.nlm.nih.gov/gds/?term=GSE89968	SH-SY5Y cell line
SKNAS	DNA extraction and STR profiling	RNA extraction	Library preparation and RNA sequencing	Sequencing Quality Control	SKNAS	GSM2371254	Gene Expression Omnibus	GSE89413	https://www.ncbi.nlm.nih.gov/gds/?term=GSE89413	Alignment and generation of counts	Generation of FPKM	Differential Expression Analyses	GSE89413_2016-10-30-NBL-cell-line-STAR-fpkm.txt.gz	Gene Expression Omnibus	GSE89968	https://www.ncbi.nlm.nih.gov/gds/?term=GSE89968	SK-N-AS cell line
SKNBE2	DNA extraction and STR profiling	RNA extraction	Library preparation and RNA sequencing	Sequencing Quality Control	SKNBE2	GSM2371255	Gene Expression Omnibus	GSE89413	https://www.ncbi.nlm.nih.gov/gds/?term=GSE89413	Alignment and generation of counts	Generation of FPKM	Differential Expression Analyses	GSE89413_2016-10-30-NBL-cell-line-STAR-fpkm.txt.gz	Gene Expression Omnibus	GSE89968	https://www.ncbi.nlm.nih.gov/gds/?term=GSE89968	SK-N-BE(2) cell line
SKNBE2C	DNA extraction and STR profiling	RNA extraction	Library preparation and RNA sequencing	Sequencing Quality Control	SKNBE2C	GSM2371256	Gene Expression Omnibus	GSE89413	https://www.ncbi.nlm.nih.gov/gds/?term=GSE89413	Alignment and generation of counts	Generation of FPKM	Differential Expression Analyses	GSE89413_2016-10-30-NBL-cell-line-STAR-fpkm.txt.gz	Gene Expression Omnibus	GSE89968	https://www.ncbi.nlm.nih.gov/gds/?term=GSE89968	SK-N-BE(2)-C cell line
SKNDZ	DNA extraction and STR profiling	RNA extraction	Library preparation and RNA sequencing	Sequencing Quality Control	SKNDZ	GSM2371257	Gene Expression Omnibus	GSE89413	https://www.ncbi.nlm.nih.gov/gds/?term=GSE89413	Alignment and generation of counts	Generation of FPKM	Differential Expression Analyses	GSE89413_2016-10-30-NBL-cell-line-STAR-fpkm.txt.gz	Gene Expression Omnibus	GSE89968	https://www.ncbi.nlm.nih.gov/gds/?term=GSE89968	SK-N-DZ cell line
SKNFI	DNA extraction and STR profiling	RNA extraction	Library preparation and RNA sequencing	Sequencing Quality Control	SKNFI	GSM2371258	Gene Expression Omnibus	GSE89413	https://www.ncbi.nlm.nih.gov/gds/?term=GSE89413	Alignment and generation of counts	Generation of FPKM	Differential Expression Analyses	GSE89413_2016-10-30-NBL-cell-line-STAR-fpkm.txt.gz	Gene Expression Omnibus	GSE89968	https://www.ncbi.nlm.nih.gov/gds/?term=GSE89968	SK-N-FI cell line
SKNSH	DNA extraction and STR profiling	RNA extraction	Library preparation and RNA sequencing	Sequencing Quality Control	SKNSH	GSM2371259	Gene Expression Omnibus	GSE89413	https://www.ncbi.nlm.nih.gov/gds/?term=GSE89413	Alignment and generation of counts	Generation of FPKM	Differential Expression Analyses	GSE89413_2016-10-30-NBL-cell-line-STAR-fpkm.txt.gz	Gene Expression Omnibus	GSE89968	https://www.ncbi.nlm.nih.gov/gds/?term=GSE89968	SK-N-SH cell line
SMSKAN	DNA extraction and STR profiling	RNA extraction	Library preparation and RNA sequencing	Sequencing Quality Control	SMSKAN	GSM2371260	Gene Expression Omnibus	GSE89413	https://www.ncbi.nlm.nih.gov/gds/?term=GSE89413	Alignment and generation of counts	Generation of FPKM	Differential Expression Analyses	GSE89413_2016-10-30-NBL-cell-line-STAR-fpkm.txt.gz	Gene Expression Omnibus	GSE89968	https://www.ncbi.nlm.nih.gov/gds/?term=GSE89968	SMS-KAN cell line
SMSSAN	DNA extraction and STR profiling	RNA extraction	Library preparation and RNA sequencing	Sequencing Quality Control	SMSSAN	GSM2371261	Gene Expression Omnibus	GSE89413	https://www.ncbi.nlm.nih.gov/gds/?term=GSE89413	Alignment and generation of counts	Generation of FPKM	Differential Expression Analyses	GSE89413_2016-10-30-NBL-cell-line-STAR-fpkm.txt.gz	Gene Expression Omnibus	GSE89968	https://www.ncbi.nlm.nih.gov/gds/?term=GSE89968	SMS-SAN cell line
HU-FETAL-BRAIN			Library preparation and RNA sequencing	Sequencing Quality Control	HU-FETAL-BRAIN	GSM2371262	Gene Expression Omnibus	GSE89413	https://www.ncbi.nlm.nih.gov/gds/?term=GSE89413	Alignment and generation of counts	Generation of FPKM	Differential Expression Analyses	GSE89413_2016-10-30-NBL-cell-line-STAR-fpkm.txt.gz	Gene Expression Omnibus	GSE89968	https://www.ncbi.nlm.nih.gov/gds/?term=GSE89968	Human Fetal Brain
